# Supplementary material for: A new KSRP-binding compound suppresses distant metastasis of colorectal cancer by targeting the oncogenic KITENIN complex
Source: Mol Cancer. 2021 May 26;20:78. doi: 10.1186/s12943-021-01368-w (PMC8152081; doi:10.1186/s12943-021-01368-w)
Supplement: Supplementary file 4 — Additional file 4: Supplementary Figure 4. Differences in cell survival after treatment with 5-FU or oxaliplatin in the presence or absence of DKC1125 in CRC cells overexpressing KITENIN. Various CRC cells (CT-26, Caco2, HCT116, and HT29) were seeded at 5 × 103 cells/well on 96-well plates, and the cytotoxicity of the indicated concentrations of 5-fluorouracil (5-FU, 0.02, 0.1, 0.5 μg/ml, a-c) or oxaliplatin (oxa, 1, 3, 10 μM, d) combined with DKC1125 (#25, 0.5, 1.5, 4.5 μM) was examined by tetrazolium salt (WST-8) assay 72 h after seeding. Data shown in line graphs (mean ± SEM, n = 3) were compared among groups at three time points (24, 48, and 72 h). The optical density (O.D.) values of each time point (24, 48, 72 h) were recalculated using the criterion that the O.D. value of 24 h with no treatment (5-FU and DKC1125) is set to 1.0. The asterisk indicates a significant difference between the indicated groups at each time point (*P < 0.05; **P < 0.01). In CT-26 cells, the asterisk indicates at one time point (72 h). Cell viability was further gradually suppressed by increasing doses of DKC1125 at fixed concentrations of 5-fluorouracil (a-c), which were treated for three time points (24, 48, and 72 h), or oxaliplatin (d), which were treated for 48 h. [file 12943_2021_1368_MOESM4_ESM.zip]

Archive with 2 entries (2 files):
- Suppl Fig 4-1--MOLC-D-21-00356-R2_ESM.tif
- Suppl Fig 4-2-MOLC-D-21-00356-R2_ESM.tif
